# Supplementary material for: Bioarchaeology aids the cultural understanding of six characters in search of their agency (Tarquinia, ninth–seventh century BC, central Italy)
Source: Sci Rep. 2024 May 28;14:11895. doi: 10.1038/s41598-024-61052-z (PMC11133411; doi:10.1038/s41598-024-61052-z)
Supplement: Supplementary file 3 — Supplementary Tables. [file 41598_2024_61052_MOESM3_ESM.zip]

Archive with 6 entries (6 files):
- Table S10.xlsx
- Table S11.xlsx
- Table S12.xlsx
- Table S7.xlsx
- Table S8.xlsx
- Table S9.xlsx
