# Supplementary material for: Bioarchaeology aids the cultural understanding of six characters in search of their agency (Tarquinia, ninth–seventh century BC, central Italy)
Source: Sci Rep. 2024 May 28;14:11895. doi: 10.1038/s41598-024-61052-z (PMC11133411; doi:10.1038/s41598-024-61052-z)
Supplement: Supplementary file 3 — Supplementary Tables. [file 41598_2024_61052_MOESM3_ESM.zip › Table S10.xlsx]

## Sheet: Tabelle1
Supplementary Table S10: Summary of published individuals used in analyses
Individual	Publication(s)	Country	Time Period (Broad)	PCA Population Group Label	PCA	qpAdm	qpAdm Population	Imputed	Used in Kinship Analysis
CheddarMan	Brace et al. 2019	Britain	Mesolithic	Western HG	Yes	No	..	No	No
Rochedane	Fu et al. 2016; Mathieson et al. 2018	France	Epipalaeolithic	Western HG	Yes	Yes	WHG	No	No
KK1	Jones et al. 2015	Georgia	Mesolithic	Caucasus HG	Yes	Yes	CHG	No	No
SATP	Jones et al. 2015	Georgia	Palaeolithic	Caucasus HG	Yes	Yes	CHG	No	No
BDB001	Rivollat et al. 2020	Germany	Mesolithic	Western HG	Yes	No	..	No	No
SRA62	Cassidy et al. 2020	Ireland	Mesolithic	Western HG	Yes	No	..	No	No
Villabruna	Fu et al. 2016	Italy	Mesolithic	Western HG	Yes	No	..	No	No
Loschbour	Lazaridis et al. 2014	Luxembourg	Mesolithic	Western HG	Yes	Yes	WHG	No	No
OgofYrYchen1	Brace et al. 2019	Britain	Mesolithic	Western HG	Yes	No	..	No	No
AH1	Broushaki et al. 2016	Iran	Neolithic	IranNeolithic	Yes	Yes	Iran_N	No	No
AH2	Broushaki et al. 2016	Iran	Neolithic	IranNeolithic	Yes	Yes	Iran_N	No	No
AH4	Broushaki et al. 2016	Iran	Neolithic	IranNeolithic	Yes	Yes	Iran_N	No	No
GD13a	Gallego Llorente et al. 2016B; Lazaridis et al. 2016	Iran	Neolithic	IranNeolithic	Yes	Yes	Iran_N	No	No
WC1	Broushaki et al. 2016	Iran	Neolithic	IranNeolithic	Yes	Yes	Iran_N	No	No
IAM5	Fregel et al. 2018	Morocco	Neolithic	MoroccoNeolithic	Yes	No	..	No	No
Bar8	Hofmanova et al. 2016	Turkey	Neolithic	AnatolianNeolithic	Yes	Yes	Anatolian_N	No	No
Bar31	Hofmanova et al. 2016	Turkey	Neolithic	AnatolianNeolithic	Yes	Yes	Anatolian_N	No	No
I0707	Mathieson et al. 2015	Turkey	Neolithic	AnatolianNeolithic	Yes	Yes	Anatolian_N	No	No
I0745	Mathieson et al. 2015	Turkey	Neolithic	AnatolianNeolithic	Yes	Yes	Anatolian_N	No	No
I0746	Mathieson et al. 2015	Turkey	Neolithic	AnatolianNeolithic	Yes	Yes	Anatolian_N	No	No
I1096	Mathieson et al. 2015	Turkey	Neolithic	AnatolianNeolithic	Yes	Yes	Anatolian_N	No	No
I1097	Mathieson et al. 2015	Turkey	Neolithic	AnatolianNeolithic	Yes	Yes	Anatolian_N	No	No
I1098	Mathieson et al. 2015	Turkey	Neolithic	AnatolianNeolithic	Yes	Yes	Anatolian_N	No	No
I1099	Mathieson et al. 2015	Turkey	Neolithic	AnatolianNeolithic	Yes	Yes	Anatolian_N	No	No
I1100	Mathieson et al. 2015	Turkey	Neolithic	AnatolianNeolithic	Yes	Yes	Anatolian_N	No	No
I1101	Mathieson et al. 2015	Turkey	Neolithic	AnatolianNeolithic	Yes	Yes	Anatolian_N	No	No
I1102	Mathieson et al. 2015	Turkey	Neolithic	AnatolianNeolithic	Yes	Yes	Anatolian_N	No	No
I1103	Mathieson et al. 2015	Turkey	Neolithic	AnatolianNeolithic	Yes	Yes	Anatolian_N	No	No
I0708	Mathieson et al. 2015	Turkey	Neolithic	AnatolianNeolithic	Yes	Yes	Anatolian_N	No	No
I1579	Mathieson et al. 2015	Turkey	Neolithic	AnatolianNeolithic	Yes	Yes	Anatolian_N	No	No
I1580	Mathieson et al. 2015	Turkey	Neolithic	AnatolianNeolithic	Yes	Yes	Anatolian_N	No	No
I1581	Mathieson et al. 2015	Turkey	Neolithic	AnatolianNeolithic	Yes	Yes	Anatolian_N	No	No
I1583	Mathieson et al. 2015	Turkey	Neolithic	AnatolianNeolithic	Yes	Yes	Anatolian_N	No	No
I1585	Mathieson et al. 2015	Turkey	Neolithic	AnatolianNeolithic	Yes	Yes	Anatolian_N	No	No
I0709	Mathieson et al. 2015	Turkey	Neolithic	AnatolianNeolithic	Yes	Yes	Anatolian_N	No	No
I0736	Mathieson et al. 2015	Turkey	Neolithic	AnatolianNeolithic	Yes	Yes	Anatolian_N	No	No
I0744	Mathieson et al. 2015	Turkey	Neolithic	AnatolianNeolithic	Yes	Yes	Anatolian_N	No	No
I0723	Mathieson et al. 2015	Turkey	Neolithic	AnatolianNeolithic	Yes	Yes	Anatolian_N	No	No
I0726	Mathieson et al. 2015	Turkey	Neolithic	AnatolianNeolithic	Yes	Yes	Anatolian_N	No	No
Bon002	Kılınc et al. 2016	Turkey	Neolithic	AnatolianNeolithic	Yes	No	..	No	No
I2478	Olalde et al. 2018	Italy	Beaker	ItalyBeaker	Yes	No	..	No	No
I1979	Olalde et al. 2018	Italy	Beaker	ItalyBeaker	Yes	Yes	Italy_BB	No	No
BRC003	Saupe et al. 2021	Italy	Bronze	ItalyBronze	Yes	Yes	Italy_BA	No	No
BRC007	Saupe et al. 2021	Italy	Bronze	ItalyBronze	Yes	Yes	Italy_BA	No	No
BRC010	Saupe et al. 2021	Italy	Bronze	ItalyBronze	Yes	No	..	No	No
I0429	Haak et al. 2015; Mathieson et al. 2015	Russia	Bronze	SteppeBronze	Yes	Yes	YamnayaSamara	No	No
I0443	Haak et al. 2015; Mathieson et al. 2015	Russia	Bronze	SteppeBronze	Yes	Yes	YamnayaSamara	No	No
I0357	Haak et al. 2015; Mathieson et al. 2015	Russia	Bronze	SteppeBronze	Yes	Yes	YamnayaSamara	No	No
I0370	Haak et al. 2015; Mathieson et al. 2015	Russia	Bronze	SteppeBronze	Yes	Yes	YamnayaSamara	No	No
I0439	Haak et al. 2015; Mathieson et al. 2015	Russia	Bronze	SteppeBronze	Yes	Yes	YamnayaSamara	No	No
I0444	Haak et al. 2015; Mathieson et al. 2015	Russia	Bronze	SteppeBronze	Yes	Yes	YamnayaSamara	No	No
I0231	Haak et al. 2015; Mathieson et al. 2015	Russia	Bronze	SteppeBronze	Yes	Yes	YamnayaSamara	No	No
I0438	Haak et al. 2015; Mathieson et al. 2015	Russia	Bronze	SteppeBronze	Yes	No	..	No	No
TAQ002	Posth et al. 2021	Italy	Iron	Etruscan	Yes	No	..	No	No
TAQ005	Posth et al. 2021	Italy	Iron	Etruscan	Yes	No	..	No	No
TAQ015	Posth et al. 2021	Italy	Iron	Etruscan	Yes	No	..	No	No
TAQ024	Posth et al. 2021	Italy	Iron	Etruscan	Yes	No	..	No	No
TAQ019	Posth et al. 2021	Italy	Iron	Etruscan	Yes	No	..	No	No
VET005	Posth et al. 2021	Italy	Iron	Etruscan	Yes	Yes	Etr_late_VET_CEU	No	No
TAQ007	Posth et al. 2021	Italy	Iron	Etruscan	Yes	No	..	No	No
VET008	Posth et al. 2021	Italy	Iron	Etruscan	Yes	No	..	No	No
CSN003	Posth et al. 2021	Italy	Iron	Etruscan	Yes	No	..	No	No
TAQ023	Posth et al. 2021	Italy	Iron	Etruscan	Yes	No	..	No	No
CSN006	Posth et al. 2021	Italy	Iron	Etruscan	Yes	No	..	No	No
PRZ002	Posth et al. 2021	Italy	Iron	Etruscan	Yes	No	..	No	No
CAM002	Posth et al. 2021	Italy	Iron	Etruscan	Yes	Yes	Etr_CAM_Tus_CEU	No	No
R473	Antonio et al. 2019	Italy	Iron	Etruscan	Yes	No	..	Yes	Yes
R474	Antonio et al. 2019	Italy	Iron	Etruscan	Yes	No	..	Yes	Yes
R475	Antonio et al. 2019	Italy	Iron	Etruscan	Yes	No	..	Yes	Yes
CAM003	Posth et al. 2021	Italy	Iron	Etruscan	Yes	No	..	No	No
CAM001	Posth et al. 2021	Italy	Iron	Etruscan	Yes	No	..	No	No
VET010	Posth et al. 2021	Italy	Iron	Etruscan	Yes	No	..	No	No
PRZ001	Posth et al. 2021	Italy	Iron	Etruscan	Yes	No	..	No	No
VET002	Posth et al. 2021	Italy	Iron	Etruscan	Yes	No	..	No	No
VEU001	Posth et al. 2021	Italy	Iron	Etruscan	Yes	No	..	No	No
MAG001	Posth et al. 2021	Italy	Iron	Etruscan	Yes	No	..	No	No
VET003_4	Posth et al. 2021	Italy	Iron	Etruscan	Yes	No	..	No	No
VET007	Posth et al. 2021	Italy	Iron	Etruscan	Yes	No	..	No	No
CSN001	Posth et al. 2021	Italy	Iron	Etruscan	Yes	No	..	No	No
CSN004	Posth et al. 2021	Italy	Iron	Etruscan	Yes	No	..	No	No
CSN008	Posth et al. 2021	Italy	Iron	Etruscan	Yes	No	..	No	No
CSN013	Posth et al. 2021	Italy	Iron	Etruscan	Yes	No	..	No	No
MAS001	Posth et al. 2021	Italy	Iron	Etruscan	Yes	No	..	No	No
MAG001	Posth et al. 2021	Italy	Iron	Etruscan	Yes	No	..	No	No
R437	Antonio et al. 2019	Italy	Iron	Latin	Yes	No	..	Yes	Yes
R435	Antonio et al. 2019	Italy	Iron	Latin	Yes	No	..	Yes	Yes
R1021	Antonio et al. 2019	Italy	Iron	Latin	Yes	No	..	Yes	Yes
R850	Antonio et al. 2019	Italy	Iron	Latin	Yes	No	..	Yes	Yes
R851	Antonio et al. 2019	Italy	Iron	Latin	Yes	No	..	Yes	Yes
R1016	Antonio et al. 2019	Italy	Iron	Latin	Yes	No	..	Yes	Yes
R1	Antonio et al. 2019	Italy	Iron	Protovillanovan	Yes	No	..	Yes	Yes
R1015	Antonio et al. 2019	Italy	Iron	Villanovan	Yes	No	..	Yes	Yes
RISE396	Allentoft et al. 2015	Armenia	Late Bronze Age	..	No	Yes	Armenia_LBA	No	No
RISE407	Allentoft et al. 2015	Armenia	Late Bronze Age	..	No	Yes	Armenia_LBA	No	No
RISE408	Allentoft et al. 2015	Armenia	Late Bronze Age	..	No	Yes	Armenia_LBA	No	No
RISE412	Allentoft et al. 2015	Armenia	Late Bronze Age	..	No	Yes	Armenia_LBA	No	No
RISE397	Allentoft et al. 2015	Armenia	Late Bronze Age	..	No	Yes	Armenia_LBA	No	No
HI1	Schiffels et al. 2016	Britain	Iron	..	No	Yes	Britain_IA	No	No
HI2	Schiffels et al. 2016	Britain	Iron	..	No	Yes	Britain_IA	No	No
L	Schiffels et al. 2016	Britain	Iron	..	No	Yes	Britain_IA	No	No
M1489	Martiniano et al. 2016	Britain	Iron	..	No	Yes	Britain_IA	No	No
I5769	Mathieson et al. 2018	Bulgaria	Iron	..	No	Yes	Bulgaria_IA	No	No
I3313	Mathieson et al. 2018	Croatia	Bronze-Iron	..	No	Yes	Croatia_LBA_EIA	No	No
VK65	Margaryan et al. 2020	Denmark	Iron	..	No	Yes	Denmark_IA_late	No	No
VK70	Margaryan et al. 2020	Denmark	Iron	..	No	Yes	Denmark_IA_late	No	No
VK71	Margaryan et al. 2020	Denmark	Iron	..	No	Yes	Denmark_IA_late	No	No
VK532	Margaryan et al. 2020	Denmark	Iron	..	No	Yes	Denmark_IA	No	No
VK582	Margaryan et al. 2020	Denmark	Iron	..	No	Yes	Denmark_IA	No	No
V12	Saag et al. 2019	Estonia	Iron	..	No	Yes	Estonia_IA_tarand	No	No
0LS08	Saag et al. 2019	Estonia	Iron	..	No	Yes	Estonia_IA_tarand	No	No
V11	Saag et al. 2019	Estonia	Iron	..	No	Yes	Estonia_IA_tarand	No	No
VII3	Saag et al. 2019	Estonia	Iron	..	No	Yes	Estonia_IA_tarand	No	No
0LS07	Saag et al. 2019	Estonia	Iron	..	No	Yes	Estonia_IA_tarand	No	No
VII2	Saag et al. 2019	Estonia	Iron	..	No	Yes	Estonia_IA_tarand	No	No
V15	Saag et al. 2019	Estonia	Iron	..	No	Yes	Estonia_IA_tarand	No	No
X04	Saag et al. 2019	Estonia	Iron	..	No	Yes	Estonia_IA_tarand	No	No
0LS09	Saag et al. 2019	Estonia	Iron	..	No	Yes	Estonia_IA_tarand	No	No
V8	Saag et al. 2019	Estonia	Iron	..	No	Yes	Estonia_IA_tarand	No	No
VII4	Saag et al. 2019	Estonia	Iron	..	No	Yes	Estonia_IA_tarand	No	No
V7	Saag et al. 2019	Estonia	Iron	..	No	Yes	Estonia_IA_tarand	No	No
V10	Saag et al. 2019	Estonia	Iron	..	No	Yes	Estonia_IA_tarand	No	No
0LS10	Saag et al. 2019	Estonia	Iron	..	No	Yes	Estonia_IA_tarand	No	No
CSN002	Posth et al. 2021	Italy	Iron	..	No	Yes	Etr_CSN_Tus_CEU	No	No
Jeb8	Brunel et al. 2020	France	Iron	..	No	Yes	France_IA_East	No	No
NOR2B6	Brunel et al. 2020	France	Iron	..	No	Yes	France_IA_East	No	No
NOR3-6	Brunel et al. 2020	France	Iron	..	No	Yes	France_IA_East	No	No
NOR3-15	Brunel et al. 2020	France	Iron	..	No	Yes	France_IA_East	No	No
NOR4	Brunel et al. 2020	France	Iron	..	No	Yes	France_IA_East	No	No
COL11	Brunel et al. 2020	France	Iron	..	No	Yes	France_IA_East	No	No
COL153A	Brunel et al. 2020	France	Iron	..	No	Yes	France_IA_East	No	No
COL153i	Brunel et al. 2020	France	Iron	..	No	Yes	France_IA_East	No	No
ERS86	Brunel et al. 2020	France	Iron	..	No	Yes	France_IA_East	No	No
ERS88	Brunel et al. 2020	France	Iron	..	No	Yes	France_IA_East	No	No
ERS1164	Brunel et al. 2020	France	Iron	..	No	Yes	France_IA_East	No	No
ATT26	Brunel et al. 2020	France	Iron	..	No	Yes	France_IA_North	No	No
BFM265	Brunel et al. 2020	France	Iron	..	No	Yes	France_IA_North	No	No
BES1248	Brunel et al. 2020	France	Iron	..	No	Yes	France_IA_South	No	No
PECH5	Brunel et al. 2020	France	Iron	..	No	Yes	France_IA_South	No	No
PECH8	Brunel et al. 2020	France	Iron	..	No	Yes	France_IA_South	No	No
PEY53	Brunel et al. 2020	France	Iron	..	No	Yes	France_IA_South	No	No
PEY163	Brunel et al. 2020	France	Iron	..	No	Yes	France_IA_South	No	No
PT2	Brunel et al. 2020	France	Iron	..	No	Yes	France_IA_South	No	No
F38	Broushaki et al. 2016	Iran	Iron	..	No	Yes	Iran_IA	No	No
RM127	Cassidy et al. 2016	Ireland	Bronze	..	No	Yes	Ireland_BA	No	No
RSK1	Cassidy et al. 2016	Ireland	Bronze	..	No	Yes	Ireland_BA	No	No
GCP003	Saupe et al. 2021	Italy	Bronze	..	No	Yes	Italy_BA	No	No
GCP002	Saupe et al. 2021	Italy	Bronze	..	No	Yes	Italy_BA	No	No
GCP004	Saupe et al. 2021	Italy	Bronze	..	No	Yes	Italy_BA	No	No
BRC015	Saupe et al. 2021	Italy	Bronze	..	No	Yes	Italy_BA	No	No
BRC024	Saupe et al. 2021	Italy	Bronze	..	No	Yes	Italy_BA	No	No
BRC002	Saupe et al. 2021	Italy	Bronze	..	No	Yes	Italy_BA	No	No
BRC010	Saupe et al. 2021	Italy	Bronze	..	No	Yes	Italy_BA	No	No
BRC030	Saupe et al. 2021	Italy	Bronze	..	No	Yes	Italy_BA	No	No
VK390	Margaryan et al. 2020	Norway	Iron	..	No	Yes	Norway_IA	No	No
VK391	Margaryan et al. 2020	Norway	Iron	..	No	Yes	Norway_IA	No	No
VK418	Margaryan et al. 2020	Norway	Iron	..	No	Yes	Norway_IA	No	No
VK523	Margaryan et al. 2020	Norway	Iron	..	No	Yes	Norway_IA	No	No
VIII5	Saag et al. 2019	Russia	Iron	..	No	Yes	Russia_IA	No	No
VIII6	Saag et al. 2019	Russia	Iron	..	No	Yes	Russia_IA	No	No
VIII7	Saag et al. 2019	Russia	Iron	..	No	Yes	Russia_IA	No	No
VIII8	Saag et al. 2019	Russia	Iron	..	No	Yes	Russia_IA	No	No
VIII9	Saag et al. 2019	Russia	Iron	..	No	Yes	Russia_IA	No	No
VII15	Saag et al. 2019	Russia	Iron	..	No	Yes	Russia_IA	No	No
VII16	Saag et al. 2019	Russia	Iron	..	No	Yes	Russia_IA	No	No
VIII10	Saag et al. 2019	Russia	Iron	..	No	Yes	Russia_IA	No	No
VIII11	Saag et al. 2019	Russia	Iron	..	No	Yes	Russia_IA	No	No
VIII12	Saag et al. 2019	Russia	Iron	..	No	Yes	Russia_IA	No	No
VIII4	Saag et al. 2019	Russia	Iron	..	No	Yes	Russia_IA	No	No
I0247	Mathieson et al. 2015	Russia	Iron	..	No	Yes	Russia_IA_Scythian	No	No
MSR002	Marcus et al. 2020	Sardinia	Iron	..	No	Yes	Sardinia_PhoenicianPunic	No	No
VIL009	Marcus et al. 2020	Sardinia	Iron	..	No	Yes	Sardinia_PhoenicianPunic	No	No
VIL004	Marcus et al. 2020	Sardinia	Iron	..	No	Yes	Sardinia_PhoenicianPunic	No	No
VIL007	Marcus et al. 2020	Sardinia	Iron	..	No	Yes	Sardinia_PhoenicianPunic	No	No
MSR003	Marcus et al. 2020	Sardinia	Iron	..	No	Yes	Sardinia_PhoenicianPunic	No	No
VIL006	Marcus et al. 2020	Sardinia	Iron	..	No	Yes	Sardinia_PhoenicianPunic	No	No
VIL010	Marcus et al. 2020	Sardinia	Iron	..	No	Yes	Sardinia_PhoenicianPunic	No	No
VIL011	Marcus et al. 2020	Sardinia	Iron	..	No	Yes	Sardinia_PhoenicianPunic	No	No
VK201	Margaryan et al. 2020	Britain	Iron	..	No	Yes	Scotland_IA_Pict	No	No
VK203	Margaryan et al. 2020	Britain	Iron	..	No	Yes	Scotland_IA	No	No
I12640	Olalde et al. 2019	Spain	Iron	..	No	Yes	Spain_East_IA	No	No
I12641	Olalde et al. 2019	Spain	Iron	..	No	Yes	Spain_East_IA	No	No
I12642	Olalde et al. 2019	Spain	Iron	..	No	Yes	Spain_East_IA	No	No
I12643	Olalde et al. 2019	Spain	Iron	..	No	Yes	Spain_East_IA	No	No
I12879	Olalde et al. 2019	Spain	Iron	..	No	Yes	Spain_East_IA	No	No
I3322	Olalde et al. 2019	Spain	Iron	..	No	Yes	Spain_East_IA	No	No
I4556	Olalde et al. 2019	Spain	Iron	..	No	Yes	Spain_East_IA	No	No
I3326	Olalde et al. 2019	Spain	Iron	..	No	Yes	Spain_East_IA	No	No
I3327	Olalde et al. 2019	Spain	Iron	..	No	Yes	Spain_East_IA	No	No
I3324	Olalde et al. 2019	Spain	Iron	..	No	Yes	Spain_East_IA	No	No
I3323	Olalde et al. 2019	Spain	Iron	..	No	Yes	Spain_East_IA	No	No
I12410	Olalde et al. 2019	Spain	Iron	..	No	Yes	Spain_East_IA	No	No
I12877	Olalde et al. 2019	Spain	Iron	..	No	Yes	Spain_East_IA	No	No
I12878	Olalde et al. 2019	Spain	Iron	..	No	Yes	Spain_East_IA	No	No
I3321	Olalde et al. 2019	Spain	Iron	..	No	Yes	Spain_East_IA	No	No
I3320	Olalde et al. 2019	Spain	Iron	..	No	Yes	Spain_East_IA	No	No
I3757	Olalde et al. 2019	Spain	Iron	..	No	Yes	Spain_North_IA	No	No
I3759	Olalde et al. 2019	Spain	Iron	..	No	Yes	Spain_North_IA	No	No
I3758	Olalde et al. 2019	Spain	Iron	..	No	Yes	Spain_North_IA	No	No
I12171	Olalde et al. 2019	Spain	Iron	..	No	Yes	Spain_SWest_IA	No	No
I12560	Olalde et al. 2019	Spain	Iron	..	No	Yes	Spain_SWest_IA	No	No
I12561	Olalde et al. 2019	Spain	Iron	..	No	Yes	Spain_SWest_IA	No	No
VK522	Margaryan et al. 2020	Sweden	Iron	..	No	Yes	Sweden_IA	No	No
RISE139	Allentoft et al. 2015	Poland	Bronze	..	No	Yes	Unetice_Poland_BA	No	No
RISE145	Allentoft et al. 2015	Poland	Bronze	..	No	Yes	Unetice_Poland_BA	No	No
RISE150	Allentoft et al. 2015	Poland	Bronze	..	No	Yes	Unetice_Poland_BA	No	No
RISE154	Allentoft et al. 2015	Poland	Bronze	..	No	Yes	Unetice_Poland_BA	No	No
RISE109	Allentoft et al. 2015	Poland	Bronze	..	No	Yes	Unetice_Poland_BA	No	No
Iboussieres25-1	Mathieson et al. 2018	France	Palaeolithic	..	No	Yes	WHG	No	No
Iboussieres31-2	Mathieson et al. 2018	France	Palaeolithic	..	No	Yes	WHG	No	No
BerryAuBac	Fu et al. 2016; Mathieson et al. 2018	France	Mesolithic	..	No	Yes	WHG	No	No
Falkenstein	Fu et al. 2016; Mathieson et al. 2018	France	Mesolithic	..	No	Yes	WHG	No	No
I0441	Haak et al. 2015; Mathieson et al. 2015	Russia	Bronze	..	No	Yes	YamnayaSamara	No	No
I0723	Mathieson et al. 2015	Turkey	Neolithic	..	No	Yes	Anatolian_N	No	No
I0727	Mathieson et al. 2015	Turkey	Neolithic	..	No	Yes	Anatolian_N	No	No
Mota	Gallego Llorente et al. 2016B; Lazaridis et al. 2016	Ethiopia	Late Stone Age	..	No	Yes	Mota	No	No
UstIshim	Fu et al. 2014	Russia	Palaeolithic	..	No	Yes	UstIshim	No	No
Kostenki14	Seguin-Orlando et al. 2014; Fu et al. 2016	Russia	Palaeolithic	..	No	Yes	Kostenki14	No	No
MA1	Raghavan et al. 2014A	Russia	Palaeolithic	..	No	Yes	MA1	No	No
I1069	Lazaridis et al. 2016	Israel	Epipaleolithic	..	No	Yes	Natufian	No	No
I1690	Lazaridis et al. 2016	Israel	Epipaleolithic	..	No	Yes	Natufian	No	No
I1687	Lazaridis et al. 2016	Israel	Epipaleolithic	..	No	Yes	Natufian	No	No
I1685	Lazaridis et al. 2016	Israel	Epipaleolithic	..	No	Yes	Natufian	No	No
I0861	Lazaridis et al. 2016	Israel	Epipaleolithic	..	No	Yes	Natufian	No	No
I1072	Lazaridis et al. 2016	Israel	Epipaleolithic	..	No	Yes	Natufian	No	No
Vestonice16	Fu et al. 2016	Czechia	Palaeolithic	..	No	Yes	Vestonice16	No	No
Villabruna	Fu et al. 2016	Italy	Palaeolithic	..	No	Yes	Villabruna	No	No
I0124	Haak et al. 2015; Mathieson et al. 2015	Russia	Mesolithic	..	No	Yes	EHG	No	No
I0061	Mathieson et al. 2015; Fu et al. 2016	Russia	Mesolithic	..	No	Yes	EHG	No	No
I0211	Mathieson et al. 2015	Russia	Mesolithic	..	No	Yes	EHG	No	No
GoyetQ116-1	Fu et al. 2016	Belgium	Palaeolithic	..	No	Yes	GoyetQ116-1	No	No
I1701	Lazaridis et al. 2016	Jordan	Neolithic	..	No	Yes	Jordan_PPNB	No	No
I1707	Lazaridis et al. 2016	Jordan	Neolithic	..	No	Yes	Jordan_PPNB	No	No
I1949	Lazaridis et al. 2016	Iran	Neolithic	..	No	Yes	Iran_N	No	No
I1944	Lazaridis et al. 2016	Iran	Neolithic	..	No	Yes	Iran_N	No	No
I1951	Lazaridis et al. 2016	Iran	Neolithic	..	No	Yes	Iran_N	No	No
I1945	Lazaridis et al. 2016	Iran	Neolithic	..	No	Yes	Iran_N	No	No
ElMiron	Fu et al. 2016	Spain	Palaeolithic	..	No	Yes	ElMiron	No	No
TAF008	Van de Loosdecht et al. 2018	Morocco	Palaeolithic	..	No	Yes	Morocco_Iberomaurusian	No	No
TAF010	Van de Loosdecht et al. 2018	Morocco	Palaeolithic	..	No	Yes	Morocco_Iberomaurusian	No	No
TAF011	Van de Loosdecht et al. 2018	Morocco	Palaeolithic	..	No	Yes	Morocco_Iberomaurusian	No	No
TAF013	Van de Loosdecht et al. 2018	Morocco	Palaeolithic	..	No	Yes	Morocco_Iberomaurusian	No	No
TAF014	Van de Loosdecht et al. 2018	Morocco	Palaeolithic	..	No	Yes	Morocco_Iberomaurusian	No	No
TAF015	Van de Loosdecht et al. 2018	Morocco	Palaeolithic	..	No	Yes	Morocco_Iberomaurusian	No	No
TAF016	Van de Loosdecht et al. 2018	Morocco	Palaeolithic	..	No	Yes	Morocco_Iberomaurusian	No	No
R111	Antonio et al. 2019	Italy	ImperialRoman	..	No	No	..	Yes	Yes
R113	Antonio et al. 2019	Italy	ImperialRoman	..	No	No	..	Yes	Yes
R114	Antonio et al. 2019	Italy	ImperialRoman	..	No	No	..	Yes	Yes
R115	Antonio et al. 2019	Italy	ImperialRoman	..	No	No	..	Yes	Yes
R116	Antonio et al. 2019	Italy	ImperialRoman	..	No	No	..	Yes	Yes
R123	Antonio et al. 2019	Italy	ImperialRoman	..	No	No	..	Yes	Yes
R125	Antonio et al. 2019	Italy	ImperialRoman	..	No	No	..	Yes	Yes
R126	Antonio et al. 2019	Italy	ImperialRoman	..	No	No	..	Yes	Yes
R128	Antonio et al. 2019	Italy	ImperialRoman	..	No	No	..	Yes	Yes
R131	Antonio et al. 2019	Italy	ImperialRoman	..	No	No	..	Yes	Yes
R132	Antonio et al. 2019	Italy	ImperialRoman	..	No	No	..	Yes	Yes
R1543	Antonio et al. 2019	Italy	ImperialRoman	..	No	No	..	Yes	Yes
R1544	Antonio et al. 2019	Italy	ImperialRoman	..	No	No	..	Yes	Yes
R1545	Antonio et al. 2019	Italy	ImperialRoman	..	No	No	..	Yes	Yes
R1547	Antonio et al. 2019	Italy	ImperialRoman	..	No	No	..	Yes	Yes
R1548	Antonio et al. 2019	Italy	ImperialRoman	..	No	No	..	Yes	Yes
R1549	Antonio et al. 2019	Italy	ImperialRoman	..	No	No	..	Yes	Yes
R1550	Antonio et al. 2019	Italy	ImperialRoman	..	No	No	..	Yes	Yes
R1551	Antonio et al. 2019	Italy	ImperialRoman	..	No	No	..	Yes	Yes
R37	Antonio et al. 2019	Italy	ImperialRoman	..	No	No	..	Yes	Yes
R38	Antonio et al. 2019	Italy	ImperialRoman	..	No	No	..	Yes	Yes
R39	Antonio et al. 2019	Italy	ImperialRoman	..	No	No	..	Yes	Yes
R40	Antonio et al. 2019	Italy	ImperialRoman	..	No	No	..	Yes	Yes
R41	Antonio et al. 2019	Italy	ImperialRoman	..	No	No	..	Yes	Yes
R42	Antonio et al. 2019	Italy	ImperialRoman	..	No	No	..	Yes	Yes
R43	Antonio et al. 2019	Italy	ImperialRoman	..	No	No	..	Yes	Yes
R436	Antonio et al. 2019	Italy	ImperialRoman	..	No	No	..	Yes	Yes
R44	Antonio et al. 2019	Italy	ImperialRoman	..	No	No	..	Yes	Yes
R45	Antonio et al. 2019	Italy	ImperialRoman	..	No	No	..	Yes	Yes
R47	Antonio et al. 2019	Italy	ImperialRoman	..	No	No	..	Yes	Yes
R49	Antonio et al. 2019	Italy	ImperialRoman	..	No	No	..	Yes	Yes
R50	Antonio et al. 2019	Italy	ImperialRoman	..	No	No	..	Yes	Yes
R51	Antonio et al. 2019	Italy	ImperialRoman	..	No	No	..	Yes	Yes
R66	Antonio et al. 2019	Italy	ImperialRoman	..	No	No	..	Yes	Yes
R67	Antonio et al. 2019	Italy	ImperialRoman	..	No	No	..	Yes	Yes
R68	Antonio et al. 2019	Italy	ImperialRoman	..	No	No	..	Yes	Yes
R69	Antonio et al. 2019	Italy	ImperialRoman	..	No	No	..	Yes	Yes
R70	Antonio et al. 2019	Italy	ImperialRoman	..	No	No	..	Yes	Yes
R71	Antonio et al. 2019	Italy	ImperialRoman	..	No	No	..	Yes	Yes
R72	Antonio et al. 2019	Italy	ImperialRoman	..	No	No	..	Yes	Yes
R73	Antonio et al. 2019	Italy	ImperialRoman	..	No	No	..	Yes	Yes
R75	Antonio et al. 2019	Italy	ImperialRoman	..	No	No	..	Yes	Yes
R76	Antonio et al. 2019	Italy	ImperialRoman	..	No	No	..	Yes	Yes
R78	Antonio et al. 2019	Italy	ImperialRoman	..	No	No	..	Yes	Yes
R80	Antonio et al. 2019	Italy	ImperialRoman	..	No	No	..	Yes	Yes
R81	Antonio et al. 2019	Italy	ImperialRoman	..	No	No	..	Yes	Yes
R835	Antonio et al. 2019	Italy	ImperialRoman	..	No	No	..	Yes	Yes
R836	Antonio et al. 2019	Italy	ImperialRoman	..	No	No	..	Yes	Yes
R104	Antonio et al. 2019	Italy	LateAntiquity	..	No	No	..	Yes	Yes
R105	Antonio et al. 2019	Italy	LateAntiquity	..	No	No	..	Yes	Yes
R106	Antonio et al. 2019	Italy	LateAntiquity	..	No	No	..	Yes	Yes
R107	Antonio et al. 2019	Italy	LateAntiquity	..	No	No	..	Yes	Yes
R108	Antonio et al. 2019	Italy	LateAntiquity	..	No	No	..	Yes	Yes
R109	Antonio et al. 2019	Italy	LateAntiquity	..	No	No	..	Yes	Yes
R110	Antonio et al. 2019	Italy	LateAntiquity	..	No	No	..	Yes	Yes
R117	Antonio et al. 2019	Italy	LateAntiquity	..	No	No	..	Yes	Yes
R118	Antonio et al. 2019	Italy	LateAntiquity	..	No	No	..	Yes	Yes
R120	Antonio et al. 2019	Italy	LateAntiquity	..	No	No	..	Yes	Yes
R121	Antonio et al. 2019	Italy	LateAntiquity	..	No	No	..	Yes	Yes
R122	Antonio et al. 2019	Italy	LateAntiquity	..	No	No	..	Yes	Yes
R130	Antonio et al. 2019	Italy	LateAntiquity	..	No	No	..	Yes	Yes
R133	Antonio et al. 2019	Italy	LateAntiquity	..	No	No	..	Yes	Yes
R134	Antonio et al. 2019	Italy	LateAntiquity	..	No	No	..	Yes	Yes
R136	Antonio et al. 2019	Italy	LateAntiquity	..	No	No	..	Yes	Yes
R137	Antonio et al. 2019	Italy	LateAntiquity	..	No	No	..	Yes	Yes
R30	Antonio et al. 2019	Italy	LateAntiquity	..	No	No	..	Yes	Yes
R31	Antonio et al. 2019	Italy	LateAntiquity	..	No	No	..	Yes	Yes
R32	Antonio et al. 2019	Italy	LateAntiquity	..	No	No	..	Yes	Yes
R33	Antonio et al. 2019	Italy	LateAntiquity	..	No	No	..	Yes	Yes
R34	Antonio et al. 2019	Italy	LateAntiquity	..	No	No	..	Yes	Yes
R35	Antonio et al. 2019	Italy	LateAntiquity	..	No	No	..	Yes	Yes
R36	Antonio et al. 2019	Italy	LateAntiquity	..	No	No	..	Yes	Yes
