# Supplementary material for: Bioarchaeology aids the cultural understanding of six characters in search of their agency (Tarquinia, ninth–seventh century BC, central Italy)
Source: Sci Rep. 2024 May 28;14:11895. doi: 10.1038/s41598-024-61052-z (PMC11133411; doi:10.1038/s41598-024-61052-z)
Supplement: Supplementary file 3 — Supplementary Tables. [file 41598_2024_61052_MOESM3_ESM.zip › Table S11.xlsx]

## Sheet: Tabelle1
Supplementary Table S11: qpAdm model results
Model 1: 2 sources: Italy_Beaker, YamnayaSamara
Individual	Admixture Proportion (SE)		p-value
	Italy_Beaker	YamnayaSamara
Individual 8	0.901 (0.028)	0.099 (0.028)	0.643558
Individual 10	0.844 (0.027)	0.156 (0.027)	0.209714
Individual 11	0.743 (0.033)	0.257 (0.033)	0
Individual 14	0.877 (0.028)	0.123 (0.028)	0.236416
Individual 19	0.922 (0.027)	0.078 (0.027)	0.426438
Model 2: Single sources for Individual 11
Source Population	p-value
Armenia_LBA	0
Britain_IA	0.000393
Bulgaria_IA	0
Croatia_LBA_EIA	0
Denmark_IA	0.075705
Estonia_IA_tarand	2e-06
Etr_CAM_Tus_CEU	4.9e-05
France_IA_East	0
France_IA_North	0.021211
France_IA_South	6e-05
Iran_IA	0
Ireland_BA	8.5e-05
Italy_BA	0
Norway_IA	0.097465
Russia_IA	9e-06
Russia_IA_Scythian	0
Sardinia_PhoenicianPunic	0
Scotland_IA_Pict	0.001688
Scotland_IA	0.049878
Spain_East_IA	0
Spain_North_IA	0
Spain_SWest_IA	0.002063
Sweden_IA	0.225644
Unetice_Poland_BA	0
