# Supplementary material for: Bioarchaeology aids the cultural understanding of six characters in search of their agency (Tarquinia, ninth–seventh century BC, central Italy)
Source: Sci Rep. 2024 May 28;14:11895. doi: 10.1038/s41598-024-61052-z (PMC11133411; doi:10.1038/s41598-024-61052-z)
Supplement: Supplementary file 3 — Supplementary Tables. [file 41598_2024_61052_MOESM3_ESM.zip › Table S12.xlsx]

## Sheet: Tabelle1
Supplementary Table S12: Full h-IrisPlex-S results
**Brown not over the stated threshold of 0.7 but has the highest probability, with intermediate as second.
Context	Site	Published	Sample	Eye	Hair	Skin	PBlueEye	PIntermediateEye	PBrownEye	PBlondHair	PBrownHair	PRedHair	PBlackHair	PLightHair	PDarkHair	PVeryPaleSkin	PPaleSkin	PIntermediateSkin	PDarkSkin	PDarktoBlackSkin
Etruscan	Tarquinia	This study	Individal 10	Blue	Brown/Dark Brown	Intermediate	0.789	0.117	0.093	0.073	0.744	0.002	0.181	0.231	0.769	0.145	0.156	0.673	0.025	0
Etruscan	Tarquinia	This study	Individal 11	Brown**	Lighter Brown	Intermediate	0.143	0.227	0.629	0.369	0.497	0.002	0.132	0.706	0.294	0.009	0.318	0.67	0.002	0
Etruscan	Tarquinia	This study	Individal 14	Brown	Dark Brown	Intermediate-Dark	0.001	0.022	0.977	0.026	0.569	0	0.404	0.044	0.956	0.02	0.131	0.65	0.191	0.008
Etruscan	Tarquinia	This study	Individal 19	Blue	Lighter Brown	Intermediate	0.784	0.088	0.128	0.29	0.562	0.039	0.109	0.696	0.304	0.034	0.254	0.494	0.147	0.07
Etruscan	Tarquinia	This study	Individal 8	Blue	Lighter Brown	Pale-Intermediate	0.742	0.11	0.148	0.224	0.603	0.002	0.17	0.528	0.472	0.029	0.217	0.696	0.051	0.008
Adriatic coast Final Bronze Age	Martinsicuro	Antonio et al. 2019	R1	Blue	Blond/Light Brown	Pale-Intermediate	0.961	0.029	0.01	0.59	0.364	0.008	0.038	0.95105	0.04895	0.023	0.488	0.465	0.018	0.005
Etruscan	Veio Grotta Gramiccia	Antonio et al. 2019	R1015	Blue	Brown	Intermediate	0.794	0.089	0.117	0.242	0.617	0.007	0.133	0.579135	0.420865	0.018	0.262	0.681	0.023	0.016
Latin	Castel di Decima	Antonio et al. 2019	R1016	Brown	Dark Brown	Intermediate-Dark	0	0.014	0.986	0.024	0.59	0	0.386	0.053732	0.946268	0.002	0.06	0.706	0.157	0.074
Latin	Boville Ernica	Antonio et al. 2019	R1021	Brown	Lighter Brown	Intermediate	0.019	0.061	0.921	0.179	0.626	0.012	0.183	0.999966	3.44e-05	0.045	0.193	0.762	0	0
Latin	Palestrina Colombella	Antonio et al. 2019	R435	Brown	Dark Brown	Intermediate-Dark	0	0.017	0.983	0.015	0.493	0	0.492	0.035367	0.964633	0.022	0.126	0.684	0.168	0
Latin	Palestrina Selciata	Antonio et al. 2019	R437	Brown	Dark Brown	Intermediate-Dark	0.012	0.05	0.938	0.099	0.669	0.001	0.23	0.258943	0.741057	0.004	0.075	0.791	0.125	0.004
Etruscan	Civitavecchia	Antonio et al. 2019	R473	Brown	Lighter Brown	Intermediate	0.05	0.114	0.836	0.313	0.564	0.002	0.121	0.668112	0.331888	0.006	0.352	0.632	0.009	0
Etruscan	Civitavecchia	Antonio et al. 2019	R474	Brown	Blond/Light Brown	Intermediate	0.143	0.227	0.629	0.403	0.527	0.005	0.065	0.869654	0.130346	0.016	0.379	0.605	0.001	0
Etruscan	Civitavecchia	Antonio et al. 2019	R475	Brown	Lighter Brown (with red tones)	Pale-Intermediate	NA	NA	NA	0.109	0.48	0.329	0.081	0.654862	0.345138	0.011	0.155	0.834	0	0
Latin	Ardea	Antonio et al. 2019	R850	Brown	Dark Brown/Black	Intermediate	0.001	0.017	0.983	0.006	0.421	0	0.573	0.024803	0.975197	0.005	0.095	0.737	0.052	0.111
Latin	Ardea	Antonio et al. 2019	R851	Brown	Dark Brown	Dark	0	0.007	0.993	0.023	0.617	0	0.36	0.044394	0.955606	0.001	0.013	0.111	0.874	0.001
