# Supplementary material for: Bioarchaeology aids the cultural understanding of six characters in search of their agency (Tarquinia, ninth–seventh century BC, central Italy)
Source: Sci Rep. 2024 May 28;14:11895. doi: 10.1038/s41598-024-61052-z (PMC11133411; doi:10.1038/s41598-024-61052-z)
Supplement: Supplementary file 3 — Supplementary Tables. [file 41598_2024_61052_MOESM3_ESM.zip › Table S7.xlsx]

## Sheet: Tabelle1
Supplementary Table 7: DNA sequencing and processing details
Individual	aDNA Lab ID	Bone Powder Aliquot ID	Extract ID	Library ID	UDG treated?	P7 index	P7 index sequence	P5 index	P5 index sequence	PCR number	Number PCR cycles	Raw Endogenous DNA (%)	Duplication Rate (%)	Endogenous DNA (%) after duplicate removal, mq>25	Average Aligned Read Length (bp)	Illumina Sequencing Platform	Sequencing Type	Sequencing Centre	Final No. Reads (duprm, mq 25, read length 34bp)	Final Genomic Coverage (X)
Individual 10	ITTQ10	A	BEX1	LIB1	No	23	GATCTCG	13	ACTATCA	PCR1	12	23.58	7.1597	17.34	63.78	NovaSeq	2x50	Trinseq, St. James’ Hospital, Dublin	43720002	0.86
		A	BEX1	UDG1	Yes	16	TAATGCG	2	CTCTGCA	PCR1	12	19.98	20.427	13.14	59.52	NovaSeq	2x150	Source Bioscience, UK
		A	BEX1	UDG1	Yes	41	AATTCAA	4	GGATCAA	PCR1	11	19.91	23.0873	12.6	59.07	NovaSeq	2x150	Source Bioscience, UK
		A	BEX1	UDG1	Yes	42	CGCGCAG	4	GGATCAA	PCR1	11	19.6	24.2714	12.21	59.26	NovaSeq	2x150	Source Bioscience, UK
		A	BEX1	UDG1	Yes	86	GCCGCCT	6	ATGGAGA	PCR1	11	19.34	24.6755	11.94	58.94	NovaSeq	2x150	Source Bioscience, UK
		A	BEX1	UDG1	Yes	87	AACGACC	6	ATGGAGA	PCR1	11	19.37	24.6748	11.96	58.78	NovaSeq	2x150	Source Bioscience, UK
		A	BEX1	UDG1	Yes	88	CCAGCGG	6	ATGGAGA	PCR1	11	19.33	23.5935	12.12	58.91	NovaSeq	2x150	Source Bioscience, UK
Individual 11	ITTQ11	A	BEX1	LIB1	No	24	CAATATG	13	ACTATCA	PCR1	12	24.62	6.9257	18.33	61.42	NovaSeq	2x50	Trinseq, St. James’ Hospital, Dublin	49833896	0.96
		A	BEX1	UDG1	Yes	126	CGGCTGG	2	CTCTGCA	PCR1	9	24.91	17.9601	17.07	56.92	NovaSeq	2x150	Source Bioscience, UK
		A	BEX1	UDG1	Yes	127	CGCTATT	2	CTCTGCA	PCR1	9	25	19.5028	16.77	57.08	NovaSeq	2x150	Source Bioscience, UK
		A	BEX1	UDG1	Yes	17	AGGTACC	2	CTCTGCA	PCR1	12	26.18	16.8316	18.24	57.61	NovaSeq	2x150	Source Bioscience, UK
		A	BEX1	UDG1	Yes	43	AAGGTCT	4	GGATCAA	PCR1	10	25.71	19.4053	17.32	57.26	NovaSeq	2x150	Source Bioscience, UK
		A	BEX1	UDG1	Yes	44	ACTGGAC	4	GGATCAA	PCR1	10	25.72	18.7156	17.45	57.03	NovaSeq	2x150	Source Bioscience, UK
		A	BEX1	UDG1	Yes	89	TAGTTCC	6	ATGGAGA	PCR1	9	25.24	19.0161	17.06	57.07	NovaSeq	2x150	Source Bioscience, UK
Individual 14	ITTQ14	A	BEX1	LIB1	No	26	GATGCCA	13	ACTATCA	PCR1	12	67.63	7.5836	50.95	70.38	NovaSeq	2x50	Trinseq, St. James’ Hospital, Dublin	88304305	1.85
		A	BEX1	UDG1	Yes	128	GATCGTC	2	CTCTGCA	PCR1	9	66.14	20.3682	45.22	63.53	NovaSeq	2x150	Source Bioscience, UK
		A	BEX1	UDG1	Yes	18	TGCGTCC	2	CTCTGCA	PCR1	9	66.87	19.1765	46.39	63.52	NovaSeq	2x150	Source Bioscience, UK
		A	BEX1	UDG1	Yes	45	AGCAGGT	4	GGATCAA	PCR1	10	66.74	21.7054	44.86	63.54	NovaSeq	2x150	Source Bioscience, UK
		A	BEX1	UDG1	Yes	90	TGGCAAT	6	ATGGAGA	PCR1	12	66.58	23.796	43.45	63.6	NovaSeq	2x150	Source Bioscience, UK
Individual 19	ITTQ19	A	BEX1	LIB1	No	27	CAATTAC	13	ACTATCA	PCR1	12	54.92	7.6413	40.65	67.01	NovaSeq	2x50	Trinseq, St. James’ Hospital, Dublin	83252084	1.7
		A	BEX1	UDG1	Yes	19	GAATCTC	2	CTCTGCA	PCR1	12	49.37	18.316	34.24	62.37	NovaSeq	2x150	Source Bioscience, UK
		A	BEX1	UDG1	Yes	46	GTACCGG	4	GGATCAA	PCR1	10	48.34	20.6796	32.45	61.73	NovaSeq	2x150	Source Bioscience, UK
		A	BEX1	UDG1	Yes	91	CGTATAT	6	ATGGAGA	PCR1	10	48.26	21.3308	32.06	61.95	NovaSeq	2x150	Source Bioscience, UK
		A	BEX1	UDG1	Yes	92	GCTAATC	6	ATGGAGA	PCR1	10	48.22	21.3024	32.05	61.52	NovaSeq	2x150	Source Bioscience, UK
		A	BEX1	UDG1	Yes	93	GACTTCT	6	ATGGAGA	PCR1	10	46.98	21.5504	30.94	61.24	NovaSeq	2x150	Source Bioscience, UK
Individual 8	ITTQ8	A	BEX1	LIB1	No	22	GCATTGG	13	ACTATCA	PCR1	12	76.81	7.0093	57.28	64.63	NovaSeq	2x50	Trinseq, St. James’ Hospital, Dublin	67441527	1.36
		A	BEX1	UDG1	Yes	15	CGACCTG	2	CTCTGCA	PCR1	12	64.17	17.6633	44.2	60.36	NovaSeq	2x150	Source Bioscience, UK
		A	BEX1	UDG1	Yes	40	TTCGCAA	4	GGATCAA	PCR1	10	64.76	19.2632	43.81	60.49	NovaSeq	2x150	Source Bioscience, UK
		A	BEX1	UDG1	Yes	84	CCTCTAG	6	ATGGAGA	PCR1	10	63.88	18.9946	43.2	60.02	NovaSeq	2x150	Source Bioscience, UK
		A	BEX1	UDG1	Yes	85	CCGGATA	6	ATGGAGA	PCR1	10	63.79	20.6683	42.22	60.17	NovaSeq	2x150	Source Bioscience, UK
Individual 12	ITTQ12	A	BEX1	LIB1	No	25	TGACGTC	13	ACTATCA	PCR1	12	3.61	7.8363	2.75	72.07	NovaSeq	2x50	Trinseq, St. James’ Hospital, Dublin	99735	0.0002
